# Supplementary material for: Shear wave elastography of the supraspinatus tendon with early degeneration in asymptomatic type II diabetes mellitus patients: a multicenter study
Source: BMC Musculoskelet Disord. 2025 Jul 4;26:637. doi: 10.1186/s12891-025-08864-w (PMC12232052; doi:10.1186/s12891-025-08864-w)
Supplement: Supplementary file 2 — Supplementary Material 2. Table S2a: The reference values of bilateral supraspinatus tendon thickness at different body positions in normal subjects. Note: Data for continuous variables are shown as (\documentclass[12pt]{minimal} \usepackage{amsmath} \usepackage{wasysym} \usepackage{amsfonts} \usepackage{amssymb} \usepackage{amsbsy} \usepackage{mathrsfs} \usepackage{upgreek} \setlength{\oddsidemargin}{-69pt} \begin{document}$$\overline{\text{x} }$$\end{document}x¯±s). Table S2b: The reference values of bilateral supraspinatus tendon thickness at different body positions in diabetic subjects. Note: Data for continuous variables are shown as (\documentclass[12pt]{minimal} \usepackage{amsmath} \usepackage{wasysym} \usepackage{amsfonts} \usepackage{amssymb} \usepackage{amsbsy} \usepackage{mathrsfs} \usepackage{upgreek} \setlength{\oddsidemargin}{-69pt} \begin{document}$$\overline{\text{x} }$$\end{document}x¯±s). Table S2c: The reference values of the bilateral supraspinatus tendons’ upper distal SWV at different body positions in normal subjects. Note: Data for continuous variables are shown as (\documentclass[12pt]{minimal} \usepackage{amsmath} \usepackage{wasysym} \usepackage{amsfonts} \usepackage{amssymb} \usepackage{amsbsy} \usepackage{mathrsfs} \usepackage{upgreek} \setlength{\oddsidemargin}{-69pt} \begin{document}$$\overline{\text{x} }$$\end{document}x¯±s). Table S2d: The reference values of the bilateral supraspinatus tendons’ upper distal SWV at different body positions in diabetic subjects. Note: Data for continuous variables are shown as (\documentclass[12pt]{minimal} \usepackage{amsmath} \usepackage{wasysym} \usepackage{amsfonts} \usepackage{amssymb} \usepackage{amsbsy} \usepackage{mathrsfs} \usepackage{upgreek} \setlength{\oddsidemargin}{-69pt} \begin{document}$$\overline{\text{x} }$$\end{document}x¯±s). Table S2e: The reference values of the bilateral supraspinatus tendons’ lower distal SWV at different body positions in normal subjects. Note: Data for cont [file 12891_2025_8864_MOESM2_ESM.zip]

Archive with 10 entries (10 files):
- Table S2a.docx
- Table S2b.docx
- Table S2c.docx
- Table S2d.docx
- Table S2e.docx
- Table S2f.docx
- Table S2g.docx
- Table S2h.docx
- Table S2i.docx
- Table S2j.docx
